# Supplementary material for: Clinical Implications of Diffuse Excessive High Signal Intensity (DEHSI) on Neonatal MRI in School Age Children Born Extremely Preterm
Source: PLoS One. 2016 Feb 17;11(2):e0149578. doi: 10.1371/journal.pone.0149578 (PMC4757441; doi:10.1371/journal.pone.0149578)
Supplement: S1 File — (XLSX) [file pone.0149578.s001.xlsx]

## Sheet: Variables
DEHSI region	DEHSI side	Neurology	M-ABC total score	M-ABC manual dexterity	M-ABC aiming and catching	M-ABC balance	WISC verbal function	WISC perceptual function	WISC working memory	WISC processing speed	WISC total scaled score	VMI standard score	SDQ total score	SDQ emotional	SDQ conduct	SDQ attention	SDQ peer problems	SDQ Prosocial behavior
3	3	0	80	34	12	34	30	27	17	14	88	95	2	0	0	2	0	8
2	3	0	79	35	15	29	40	37	17	21	115	106	0	0	0	0	0	10
1	3	0	77	31	20	26	36	34	14	21	105	116	3	3	0	0	0	9
3	3	1	63	26	11	26	37	27	14	15	93	87	11	2	2	6	1	5
1	3	999	52	9	19	24	25	24	7	9	65	72	9	1	2	5	1	7
3	3
3	3
1	3	1	69	19	16	34	33	25	17	13	88	82	1	0	0	1	0	10
3	3	0	81	31	17	33	36	24	18	16	94	82	2	0	0	2	0	9
3	3	0	73	28	16	29	28	21	12	17	78	91	11	6	0	3	2	9
1	3	0	84	29	19	36	37	39	15	22	113	113	7	0	0	3	4	10
3	3	0	76	25	18	33	30	33	16	30	109	128	9	2	4	3	0	7
1	3	1	999	999	999	21	23	16	10	11	60	65	14	5	1	8	0	10
3	3	0	63	14	18	31	21	21	12	18	72	999	8	0	2	2	4	8
3	3
3	3	3	61	20	17	24	30	20	13	19	82	93	10	3	0	4	3	7
3	3	0	62	20	12	30	34	21	14	13	82	82	5	2	1	1	1	10
1	3	0	74	27	13	34	31	23	12	11	77	87	7	1	1	5	0	9
3	3	1	64	22	15	27	12	15	10	6	43	75	20	4	4	9	3	5
1	3	0	86	30	23	33	35	29	17	16	97	105	2	1	0	1	0	10
1	3	0	92	30	27	35	30	34	19	21	104	121	4	2	0	0	2	10
3	3	1	35	20	8	7	40	30	18	13	101	87	6	1	2	3	0	7
3	3	999	31	8	8	15	12	23	2	13	50	75	21	2	5	10	4	6
3	3	0	68	24	15	29	25	31	13	22	91	90	8	1	0	6	1	10
1	3	0	76	28	18	30	24	33	12	17	86	93	14	1	5	6	2	10
3	3	1	67	23	11	33	29	24	13	13	79	87	24	9	4	6	5	9
1	3	0	75	23	18	34	27	25	13	13	78	87	2	1	1	0	0	8
1	3
1	1	2	55	8	19	28	18	22	5	14	59	82	18	5	1	8	4	8
3	3	0	92	35	22	35	35	36	20	18	109	100	1	1	0	0	0	6
3	3	0	73	25	16	32	23	16	11	10	60	72	9	3	2	3	1	8
3	3	1	59	23	18	18	37	26	18	19	100	91	5	2	1	1	1	10
3	3	1	65	23	14	28	31	28	13	13	85	91	2	0	1	1	0	6
1	3	0	51	23	14	14	35	39	14	21	109	96	9	0	4	4	1	4
3	3	1	91	28	27	36	37	35	19	19	110	98	4	0	2	1	1	5
3	3	1	42	20	11	11	30	21	12	9	72	95	15	4	3	7	1	9
1	3
3	3	2	78	22	25	31	29	24	17	18	88	85	5	1	2	2	0	10
3	3	1	70	22	21	27	19	17	11	8	55	85	4	2	2	0	0	10
3	3	1	61	22	15	24	43	30	14	13	100	96	7	1	3	3	0	7
3	3	0	80	31	16	33	38	42	26	21	127	113	1	0	0	1	0	9
1	3	1	65	18	25	22	24	31	9	15	79	108	21	6	1	8	6	10
2	2	1	999	21	999	18	14	23	6	999	999	999	27	7	7	7	6	5
1	3	1	49	17	11	21	30	34	14	16	94	80	4	1	3	0	0	10
0	0	0	85	31	22	32	31	27	12	13	83	104	1	0	0	1	0	9
0	0	0	97	38	23	36	35	38	12	21	106	99	9	5	1	2	1	10
0	0	1	36	8	11	17	24	15	13	7	59	75	12	2	3	7	0	7
0	0
0	0
0	0	1	81	28	25	28	20	22	13	9	64	93	17	2	3	9	3	9
0	0	0	86	28	22	36	30	29	12	21	92	91	0	0	0	0	0	10
0	0	1	48	8	14	26	32	30	12	12	86	93	2	0	1	1	0	8
0	0
0	0	1	31	7	11	13	16	20	999	999	999	87	26	8	7	9	2	5
0	0												7	0	2	5	0	6
0	0
0	0	3	42	12	9	21	28	23	14	16	81	66	11	4	0	2	5	7
0	0	3	35	11	8	16	12	10	9	11	42	72	12	2	4	6	0	8
0	0	0	61	16	18	27	28	22	14	17	81	87	4	1	0	3	0	10
0	0	1	62	9	25	28	30	27	13	10	80	87	7	4	0	1	2	9
0	0	1	65	16	25	24	29	21	9	14	73	91	7	2	1	0	4	10
0	0	1	44	18	10	16	31	33	13	11	88	82	5	0	0	4	1	8
0	0	0	74	28	16	30	27	22	13	11	73	82	11	1	2	8	0	9
0	0
0	0	0	999	999	17	28	34	27	11	10	82	82	11	2	2	4	3	9
0	0	0	76	27	17	32	19	20	13	13	65	87	1	1	0	0	0	10
0	0
0	0	0	88	30	27	31	34	31	17	22	104	106	8	4	0	2	2	6
0	0
0	0	2	44	21	11	12	17	27	8	17	69	95	12	3	1	8	0	8
0	0	0	73	26	17	30	38	31	15	18	102	108	5	0	1	4	0	10
0	0	0	86	28	22	36	17	33	16	20	86	93	999	999	999	999	999	999
0	0	0	72	26	17	29	25	24	13	19	81	85	11	3	1	5	2	10
0	0
0	0	1	56	23	13	20	14	20	3	15	52	76	10	1	2	4	3	6
0	0
0	0	1	80	34	16	30	31	33	16	18	98	82	3	1	0	2	0	10
0	0	3	82	31	21	30	35	34	17	16	102	100	10	4	1	0	5	7
0	0	1	71	24	22	25	26	27	10	11	74	75	10	2	2	3	3	7
0	0	1	68	28	20	20	49	38	20	20	127	100	14	2	3	4	5	4
0	0	1	70	28	18	24	23	25	15	18	81	85	2	2	0	0	0	9
0	0
0	0

## Sheet: Variable list
DEHSI region	DEHSI region	Neurology	M-ABC total score	M-ABC manual dexterity	M-ABC aiming and catching	M-ABC balance	WISC verbal function	WISC perceptual function	WISC working memory	WISC processing speed	WISC total scaled score	VMI standard score	SDQ total score	SDQ emotional	SDQ conduct	SDQ attention	SDQ peer problems	SDQ Prosocial behavior
0= No DEHSI	0= No DEHSI	999=missing data	999=missing data	999=missing data	999=missing data	999=missing data	999=missing data	999=missing data	999=missing data	999=missing data	999=missing data	999=missing data	999=missing data	999=missing data	999=missing data	999=missing data	999=missing data	999=missing data
1= yes frontal	1= yes right	0= Normal neurology
2= yes occipital	2= yes left	1= MND 1
3=yes both frontal and occipital	3= bilateral	2= MND 2
		3= Cerebral Palsy
